# Supplementary material for: Predicting the Beneficial Effects of Cognitive Stimulation and Transcranial Direct Current Stimulation in Amnestic Mild Cognitive Impairment with Clinical, Inflammation, and Human Microglia Exposed to Serum as Potential Markers: A Double-Blind Placebo-Controlled Randomized Clinical Trial
Source: Int J Mol Sci. 2025 Feb 19;26(4):1754. doi: 10.3390/ijms26041754 (PMC11855719; doi:10.3390/ijms26041754)
Supplement: Supplementary file 1 [file ijms-26-01754-s001.zip]

Archive with 1 entries (1 files):
- ijms-3431786-supplementary.pdf
